# Supplementary material for: Identification of Gene Signatures and Expression Patterns During Epithelial-to-Mesenchymal Transition From Single-Cell Expression Atlas
Source: Front Genet. 2021 Jan 28;11:605012. doi: 10.3389/fgene.2020.605012 (PMC7876317; doi:10.3389/fgene.2020.605012)
Supplement: Supplementary File 1 — Relevant features yielded by Boruta feature selection method and their ranks obtained by the mRMR method. [file Table_1.XLSX]

## Sheet: Sheet1
Rank	Feature
1	ENSMUSG00000026728.9
2	ENSMUSG00000031375.17
3	ENSMUSG00000045394.8
4	ENSMUSG00000023232.17
5	ENSMUSG00000031565.18
6	ENSMUSG00000057092.12
7	ENSMUSG00000022816.11
8	ENSMUSG00000051397.5
9	ENSMUSG00000061527.6
10	ENSMUSG00000074227.12
11	ENSMUSG00000003271.17
12	ENSMUSG00000067006.12
13	ENSMUSG00000024538.7
14	ENSMUSG00000029632.7
15	ENSMUSG00000002980.14
16	ENSMUSG00000020803.3
17	ENSMUSG00000017897.18
18	ENSMUSG00000045545.8
19	ENSMUSG00000025481.12
20	ENSMUSG00000027356.8
21	ENSMUSG00000035557.9
22	ENSMUSG00000021876.14
23	ENSMUSG00000017607.9
24	ENSMUSG00000061360.7
25	ENSMUSG00000003309.14
26	ENSMUSG00000058354.6
27	ENSMUSG00000033295.13
28	ENSMUSG00000000303.12
29	ENSMUSG00000028435.8
30	ENSMUSG00000002602.16
31	ENSMUSG00000047281.3
32	ENSMUSG00000041782.14
33	ENSMUSG00000074199.7
34	ENSMUSG00000019851.8
35	ENSMUSG00000021792.15
36	ENSMUSG00000053522.11
37	ENSMUSG00000061859.16
38	ENSMUSG00000036111.8
39	ENSMUSG00000024401.14
40	ENSMUSG00000064023.4
41	ENSMUSG00000034634.7
42	ENSMUSG00000048373.8
43	ENSMUSG00000087150.7
44	ENSMUSG00000093674.7
45	ENSMUSG00000046908.5
46	ENSMUSG00000002985.16
47	ENSMUSG00000047139.9
48	ENSMUSG00000090356.2
49	ENSMUSG00000038235.4
50	ENSMUSG00000041287.5
51	ENSMUSG00000029101.14
52	ENSMUSG00000042306.11
53	ENSMUSG00000022629.16
54	ENSMUSG00000018770.9
55	ENSMUSG00000029149.14
56	ENSMUSG00000028609.6
57	ENSMUSG00000036169.5
58	ENSMUSG00000021765.7
59	ENSMUSG00000005054.6
60	ENSMUSG00000006411.12
61	ENSMUSG00000025064.14
62	ENSMUSG00000010760.5
63	ENSMUSG00000032013.6
64	ENSMUSG00000042286.13
65	ENSMUSG00000027376.15
66	ENSMUSG00000020000.7
67	ENSMUSG00000020592.14
68	ENSMUSG00000030751.18
69	ENSMUSG00000024421.16
70	ENSMUSG00000026638.15
71	ENSMUSG00000031827.13
72	ENSMUSG00000026479.13
73	ENSMUSG00000041025.15
74	ENSMUSG00000001247.16
75	ENSMUSG00000005683.7
76	ENSMUSG00000047501.3
77	ENSMUSG00000004864.12
78	ENSMUSG00000026586.16
79	ENSMUSG00000026420.16
80	ENSMUSG00000012350.15
81	ENSMUSG00000061353.11
82	ENSMUSG00000027978.9
83	ENSMUSG00000001020.8
84	ENSMUSG00000018920.11
85	ENSMUSG00000019539.11
86	ENSMUSG00000032327.14
87	ENSMUSG00000060962.12
88	ENSMUSG00000022890.13
89	ENSMUSG00000069808.13
90	ENSMUSG00000022090.10
91	ENSMUSG00000057454.5
92	ENSMUSG00000036545.8
93	ENSMUSG00000031841.19
94	ENSMUSG00000041362.16
95	ENSMUSG00000032373.15
96	ENSMUSG00000027204.13
97	ENSMUSG00000056632.7
98	ENSMUSG00000020473.13
99	ENSMUSG00000029761.16
100	ENSMUSG00000036103.8
101	ENSMUSG00000000693.10
102	ENSMUSG00000018593.13
103	ENSMUSG00000024620.11
104	ENSMUSG00000045027.6
105	ENSMUSG00000043088.16
106	ENSMUSG00000055148.7
107	ENSMUSG00000035131.14
108	ENSMUSG00000028572.13
109	ENSMUSG00000054889.9
110	ENSMUSG00000031673.6
111	ENSMUSG00000074796.10
112	ENSMUSG00000053797.10
113	ENSMUSG00000002799.5
114	ENSMUSG00000064080.12
115	ENSMUSG00000029070.9
116	ENSMUSG00000029718.14
117	ENSMUSG00000026193.15
118	ENSMUSG00000035498.10
119	ENSMUSG00000019929.15
120	ENSMUSG00000011632.7
121	ENSMUSG00000001119.7
122	ENSMUSG00000020695.14
123	ENSMUSG00000005251.14
124	ENSMUSG00000021186.8
125	ENSMUSG00000003617.16
126	ENSMUSG00000044258.9
127	ENSMUSG00000001506.10
128	ENSMUSG00000029032.12
129	ENSMUSG00000036960.10
130	ENSMUSG00000045349.15
131	ENSMUSG00000030214.6
132	ENSMUSG00000017466.9
133	ENSMUSG00000026872.17
134	ENSMUSG00000001131.11
135	ENSMUSG00000024529.13
136	ENSMUSG00000032925.16
137	ENSMUSG00000041992.8
138	ENSMUSG00000054065.12
139	ENSMUSG00000032625.14
140	ENSMUSG00000023092.16
141	ENSMUSG00000029661.16
142	ENSMUSG00000038879.7
143	ENSMUSG00000048332.13
144	ENSMUSG00000017493.12
145	ENSMUSG00000015837.15
146	ENSMUSG00000024501.19
147	ENSMUSG00000031740.8
148	ENSMUSG00000043029.2
149	ENSMUSG00000020241.13
150	ENSMUSG00000005397.7
151	ENSMUSG00000041954.18
152	ENSMUSG00000038418.7
153	ENSMUSG00000026042.16
154	ENSMUSG00000051323.16
155	ENSMUSG00000034362.7
156	ENSMUSG00000039607.15
157	ENSMUSG00000026837.15
158	ENSMUSG00000029999.14
159	ENSMUSG00000026043.18
160	ENSMUSG00000098132.1
161	ENSMUSG00000060703.12
162	ENSMUSG00000068740.13
163	ENSMUSG00000027996.13
164	ENSMUSG00000059898.8
165	ENSMUSG00000038415.9
166	ENSMUSG00000022468.11
167	ENSMUSG00000036751.7
168	ENSMUSG00000027750.16
169	ENSMUSG00000026994.9
170	ENSMUSG00000032332.17
171	ENSMUSG00000002732.14
172	ENSMUSG00000032334.10
173	ENSMUSG00000043716.13
174	ENSMUSG00000042834.14
175	ENSMUSG00000035095.11
176	ENSMUSG00000008999.7
177	ENSMUSG00000027500.10
178	ENSMUSG00000022286.15
179	ENSMUSG00000072941.5
180	ENSMUSG00000097850.2
181	ENSMUSG00000040564.14
182	ENSMUSG00000033998.9
183	ENSMUSG00000089804.1
184	ENSMUSG00000042808.7
185	ENSMUSG00000063200.3
186	ENSMUSG00000029675.12
187	ENSMUSG00000028640.11
188	ENSMUSG00000056481.6
189	ENSMUSG00000022510.14
190	ENSMUSG00000028786.15
191	ENSMUSG00000062997.6
192	ENSMUSG00000021506.7
193	ENSMUSG00000025362.5
194	ENSMUSG00000031785.16
195	ENSMUSG00000021594.10
196	ENSMUSG00000108405.1
197	ENSMUSG00000039542.16
198	ENSMUSG00000006143.12
199	ENSMUSG00000023089.12
200	ENSMUSG00000054252.17
201	ENSMUSG00000057322.12
202	ENSMUSG00000027315.13
203	ENSMUSG00000040728.15
204	ENSMUSG00000068735.14
205	ENSMUSG00000008601.12
206	ENSMUSG00000097215.1
207	ENSMUSG00000054428.12
208	ENSMUSG00000016028.9
209	ENSMUSG00000057278.8
210	ENSMUSG00000019996.17
211	ENSMUSG00000025504.13
212	ENSMUSG00000027111.15
213	ENSMUSG00000026639.18
214	ENSMUSG00000030688.15
215	ENSMUSG00000033032.15
216	ENSMUSG00000034675.17
217	ENSMUSG00000034607.6
218	ENSMUSG00000037600.16
219	ENSMUSG00000037509.19
220	ENSMUSG00000037129.7
221	ENSMUSG00000040525.13
222	ENSMUSG00000040434.16
223	ENSMUSG00000040432.4
224	ENSMUSG00000043681.5
225	ENSMUSG00000043068.6
226	ENSMUSG00000046598.14
227	ENSMUSG00000062647.16
228	ENSMUSG00000074121.3
229	ENSMUSG00000034382.14
230	ENSMUSG00000042302.14
231	ENSMUSG00000031995.9
232	ENSMUSG00000040714.14
233	ENSMUSG00000039001.12
234	ENSMUSG00000008668.14
235	ENSMUSG00000024922.1
236	ENSMUSG00000025967.16
237	ENSMUSG00000071415.6
