# Supplementary material for: Identification of Gene Signatures and Expression Patterns During Epithelial-to-Mesenchymal Transition From Single-Cell Expression Atlas
Source: Front Genet. 2021 Jan 28;11:605012. doi: 10.3389/fgene.2020.605012 (PMC7876317; doi:10.3389/fgene.2020.605012)
Supplement: Supplementary File 2 — Performance of IFS corresponding to different number of features used. [file Table_2.XLSX]

## Sheet: SVM
Number of features	SN	SP	ACC	MCC
1	0.929577	0.855769	0.869452	0.672701
2	0.957746	0.894231	0.906005	0.751362
3	0.957746	0.926282	0.932115	0.807162
4	0.957746	0.958333	0.958225	0.871754
5	0.943662	0.958333	0.955614	0.862272
6	0.943662	0.958333	0.955614	0.862272
7	0.943662	0.958333	0.955614	0.862272
8	0.943662	0.958333	0.955614	0.862272
9	0.943662	0.951923	0.950392	0.848444
10	0.957746	0.958333	0.958225	0.871754
11	0.957746	0.951923	0.953003	0.858006
12	0.957746	0.955128	0.955614	0.864823
13	0.943662	0.955128	0.953003	0.855301
14	0.943662	0.964744	0.960836	0.876575
15	0.957746	0.964744	0.963446	0.885968
16	0.943662	0.961538	0.958225	0.869362
17	0.943662	0.958333	0.955614	0.862272
18	0.943662	0.964744	0.960836	0.876575
19	0.943662	0.964744	0.960836	0.876575
20	0.943662	0.955128	0.953003	0.855301
21	0.943662	0.955128	0.953003	0.855301
22	0.943662	0.964744	0.960836	0.876575
23	0.957746	0.961538	0.960836	0.878801
24	0.929577	0.964744	0.958225	0.867149
25	0.929577	0.964744	0.958225	0.867149
26	0.929577	0.971154	0.963446	0.882055
27	0.929577	0.967949	0.960836	0.874536
28	0.943662	0.964744	0.960836	0.876575
29	0.943662	0.964744	0.960836	0.876575
30	0.929577	0.961538	0.955614	0.859891
31	0.929577	0.958333	0.953003	0.852757
32	0.929577	0.961538	0.955614	0.859891
33	0.929577	0.961538	0.955614	0.859891
34	0.943662	0.961538	0.958225	0.869362
35	0.943662	0.961538	0.958225	0.869362
36	0.943662	0.961538	0.958225	0.869362
37	0.943662	0.958333	0.955614	0.862272
38	0.957746	0.961538	0.960836	0.878801
39	0.957746	0.964744	0.963446	0.885968
40	0.957746	0.964744	0.963446	0.885968
41	0.957746	0.964744	0.963446	0.885968
42	0.957746	0.964744	0.963446	0.885968
43	0.957746	0.964744	0.963446	0.885968
44	0.957746	0.964744	0.963446	0.885968
45	0.957746	0.961538	0.960836	0.878801
46	0.943662	0.961538	0.958225	0.869362
47	0.943662	0.961538	0.958225	0.869362
48	0.943662	0.961538	0.958225	0.869362
49	0.943662	0.958333	0.955614	0.862272
50	0.957746	0.958333	0.958225	0.871754
51	0.943662	0.958333	0.955614	0.862272
52	0.957746	0.961538	0.960836	0.878801
53	0.957746	0.964744	0.963446	0.885968
54	0.943662	0.958333	0.955614	0.862272
55	0.943662	0.961538	0.958225	0.869362
56	0.957746	0.964744	0.963446	0.885968
57	0.957746	0.964744	0.963446	0.885968
58	0.957746	0.964744	0.963446	0.885968
59	0.957746	0.964744	0.963446	0.885968
60	0.957746	0.967949	0.966057	0.893259
61	0.957746	0.967949	0.966057	0.893259
62	0.957746	0.967949	0.966057	0.893259
63	0.957746	0.964744	0.963446	0.885968
64	0.971831	0.967949	0.968668	0.902573
65	0.971831	0.967949	0.968668	0.902573
66	0.971831	0.971154	0.971279	0.909943
67	0.957746	0.974359	0.971279	0.908229
68	0.957746	0.974359	0.971279	0.908229
69	0.957746	0.977564	0.97389	0.915917
70	0.957746	0.977564	0.97389	0.915917
71	0.957746	0.977564	0.97389	0.915917
72	0.957746	0.977564	0.97389	0.915917
73	0.957746	0.974359	0.971279	0.908229
74	0.971831	0.977564	0.976501	0.925076
75	0.957746	0.977564	0.97389	0.915917
76	0.957746	0.977564	0.97389	0.915917
77	0.957746	0.967949	0.966057	0.893259
78	0.957746	0.964744	0.963446	0.885968
79	0.957746	0.964744	0.963446	0.885968
80	0.957746	0.964744	0.963446	0.885968
81	0.957746	0.964744	0.963446	0.885968
82	0.957746	0.967949	0.966057	0.893259
83	0.971831	0.971154	0.971279	0.909943
84	0.957746	0.971154	0.968668	0.900678
85	0.957746	0.971154	0.968668	0.900678
86	0.957746	0.971154	0.968668	0.900678
87	0.971831	0.974359	0.97389	0.917442
88	0.957746	0.974359	0.971279	0.908229
89	0.957746	0.974359	0.971279	0.908229
90	0.957746	0.974359	0.971279	0.908229
91	0.957746	0.974359	0.971279	0.908229
92	0.957746	0.974359	0.971279	0.908229
93	0.957746	0.974359	0.971279	0.908229
94	0.971831	0.977564	0.976501	0.925076
95	0.971831	0.977564	0.976501	0.925076
96	0.971831	0.977564	0.976501	0.925076
97	0.971831	0.977564	0.976501	0.925076
98	0.971831	0.977564	0.976501	0.925076
99	0.971831	0.974359	0.97389	0.917442
100	0.971831	0.974359	0.97389	0.917442
101	0.971831	0.974359	0.97389	0.917442
102	0.971831	0.974359	0.97389	0.917442
103	0.971831	0.974359	0.97389	0.917442
104	0.971831	0.971154	0.971279	0.909943
105	0.971831	0.971154	0.971279	0.909943
106	0.971831	0.971154	0.971279	0.909943
107	0.971831	0.971154	0.971279	0.909943
108	0.971831	0.980769	0.979112	0.932849
109	0.971831	0.983974	0.981723	0.940764
110	0.971831	0.983974	0.981723	0.940764
111	0.971831	0.983974	0.981723	0.940764
112	0.971831	0.983974	0.981723	0.940764
113	0.971831	0.983974	0.981723	0.940764
114	0.971831	0.983974	0.981723	0.940764
115	0.971831	0.983974	0.981723	0.940764
116	0.971831	0.983974	0.981723	0.940764
117	0.971831	0.983974	0.981723	0.940764
118	0.971831	0.980769	0.979112	0.932849
119	0.971831	0.977564	0.976501	0.925076
120	0.971831	0.977564	0.976501	0.925076
121	0.971831	0.977564	0.976501	0.925076
122	0.971831	0.977564	0.976501	0.925076
123	0.971831	0.980769	0.979112	0.932849
124	0.985915	0.980769	0.981723	0.941923
125	0.985915	0.980769	0.981723	0.941923
126	0.985915	0.980769	0.981723	0.941923
127	0.985915	0.980769	0.981723	0.941923
128	0.985915	0.980769	0.981723	0.941923
129	0.985915	0.980769	0.981723	0.941923
130	0.985915	0.980769	0.981723	0.941923
131	0.985915	0.980769	0.981723	0.941923
132	0.985915	0.980769	0.981723	0.941923
133	0.985915	0.980769	0.981723	0.941923
134	0.985915	0.980769	0.981723	0.941923
135	0.985915	0.980769	0.981723	0.941923
136	0.985915	0.980769	0.981723	0.941923
137	0.985915	0.980769	0.981723	0.941923
138	0.985915	0.980769	0.981723	0.941923
139	0.985915	0.980769	0.981723	0.941923
140	0.985915	0.980769	0.981723	0.941923
141	0.985915	0.980769	0.981723	0.941923
142	1	0.980769	0.984334	0.950971
143	1	0.980769	0.984334	0.950971
144	1	0.980769	0.984334	0.950971
145	1	0.977564	0.981723	0.94331
146	0.985915	0.974359	0.976501	0.926626
147	1	0.974359	0.979112	0.935783
148	1	0.974359	0.979112	0.935783
149	1	0.974359	0.979112	0.935783
150	1	0.974359	0.979112	0.935783
151	1	0.977564	0.981723	0.94331
152	1	0.977564	0.981723	0.94331
153	1	0.977564	0.981723	0.94331
154	1	0.977564	0.981723	0.94331
155	1	0.977564	0.981723	0.94331
156	1	0.977564	0.981723	0.94331
157	1	0.977564	0.981723	0.94331
158	1	0.977564	0.981723	0.94331
159	1	0.977564	0.981723	0.94331
160	1	0.977564	0.981723	0.94331
161	1	0.977564	0.981723	0.94331
162	1	0.980769	0.984334	0.950971
163	1	0.980769	0.984334	0.950971
164	1	0.977564	0.981723	0.94331
165	1	0.977564	0.981723	0.94331
166	1	0.983974	0.986945	0.95877
167	1	0.980769	0.984334	0.950971
168	1	0.980769	0.984334	0.950971
169	1	0.987179	0.989556	0.966711
170	1	0.987179	0.989556	0.966711
171	1	0.987179	0.989556	0.966711
172	1	0.987179	0.989556	0.966711
173	1	0.983974	0.986945	0.95877
174	1	0.983974	0.986945	0.95877
175	1	0.987179	0.989556	0.966711
176	1	0.987179	0.989556	0.966711
177	1	0.983974	0.986945	0.95877
178	1	0.983974	0.986945	0.95877
179	1	0.983974	0.986945	0.95877
180	1	0.983974	0.986945	0.95877
181	1	0.980769	0.984334	0.950971
182	1	0.980769	0.984334	0.950971
183	1	0.980769	0.984334	0.950971
184	1	0.980769	0.984334	0.950971
185	1	0.980769	0.984334	0.950971
186	1	0.980769	0.984334	0.950971
187	1	0.980769	0.984334	0.950971
188	1	0.980769	0.984334	0.950971
189	1	0.980769	0.984334	0.950971
190	1	0.977564	0.981723	0.94331
191	1	0.977564	0.981723	0.94331
192	1	0.977564	0.981723	0.94331
193	1	0.977564	0.981723	0.94331
194	1	0.983974	0.986945	0.95877
195	1	0.980769	0.984334	0.950971
196	1	0.980769	0.984334	0.950971
197	1	0.980769	0.984334	0.950971
198	1	0.980769	0.984334	0.950971
199	1	0.980769	0.984334	0.950971
200	1	0.980769	0.984334	0.950971
201	1	0.980769	0.984334	0.950971
202	1	0.980769	0.984334	0.950971
203	1	0.980769	0.984334	0.950971
204	1	0.983974	0.986945	0.95877
205	1	0.983974	0.986945	0.95877
206	1	0.983974	0.986945	0.95877
207	1	0.983974	0.986945	0.95877
208	1	0.983974	0.986945	0.95877
209	1	0.983974	0.986945	0.95877
210	1	0.983974	0.986945	0.95877
211	1	0.983974	0.986945	0.95877
212	1	0.983974	0.986945	0.95877
213	1	0.983974	0.986945	0.95877
214	1	0.983974	0.986945	0.95877
215	1	0.983974	0.986945	0.95877
216	1	0.980769	0.984334	0.950971
217	1	0.980769	0.984334	0.950971
218	1	0.983974	0.986945	0.95877
219	1	0.983974	0.986945	0.95877
220	1	0.983974	0.986945	0.95877
221	1	0.983974	0.986945	0.95877
222	1	0.983974	0.986945	0.95877
223	1	0.983974	0.986945	0.95877
224	1	0.983974	0.986945	0.95877
225	1	0.983974	0.986945	0.95877
226	1	0.980769	0.984334	0.950971
227	1	0.983974	0.986945	0.95877
228	1	0.983974	0.986945	0.95877
229	1	0.983974	0.986945	0.95877
230	1	0.983974	0.986945	0.95877
231	1	0.983974	0.986945	0.95877
232	1	0.983974	0.986945	0.95877
233	1	0.983974	0.986945	0.95877
234	1	0.983974	0.986945	0.95877
235	1	0.983974	0.986945	0.95877
236	1	0.977564	0.981723	0.94331
237	1	0.977564	0.981723	0.94331

## Sheet: RF
Number of features	SN	SP	ACC	MCC
1	0.774648	0.855769	0.840731	0.557752
2	0.943662	0.929487	0.932115	0.80339
3	0.985915	0.958333	0.963446	0.890622
4	0.971831	0.964744	0.966057	0.895329
5	0.985915	0.967949	0.971279	0.911857
6	0.957746	0.967949	0.966057	0.893259
7	0.985915	0.967949	0.971279	0.911857
8	0.985915	0.967949	0.971279	0.911857
9	0.985915	0.967949	0.971279	0.911857
10	0.985915	0.971154	0.97389	0.919178
11	0.985915	0.971154	0.97389	0.919178
12	0.971831	0.971154	0.971279	0.909943
13	0.985915	0.967949	0.971279	0.911857
14	0.971831	0.967949	0.968668	0.902573
15	0.985915	0.971154	0.97389	0.919178
16	0.971831	0.974359	0.97389	0.917442
17	0.971831	0.974359	0.97389	0.917442
18	0.971831	0.974359	0.97389	0.917442
19	0.971831	0.967949	0.968668	0.902573
20	0.971831	0.974359	0.97389	0.917442
21	0.971831	0.971154	0.971279	0.909943
22	0.971831	0.971154	0.971279	0.909943
23	0.957746	0.967949	0.966057	0.893259
24	0.971831	0.964744	0.966057	0.895329
25	0.971831	0.971154	0.971279	0.909943
26	1	0.964744	0.971279	0.913962
27	0.985915	0.967949	0.971279	0.911857
28	0.985915	0.964744	0.968668	0.90466
29	0.985915	0.964744	0.968668	0.90466
30	0.985915	0.967949	0.971279	0.911857
31	0.985915	0.964744	0.968668	0.90466
32	0.985915	0.971154	0.97389	0.919178
33	1	0.967949	0.97389	0.921113
34	0.985915	0.967949	0.971279	0.911857
35	0.985915	0.964744	0.968668	0.90466
36	0.985915	0.961538	0.966057	0.897583
37	0.985915	0.967949	0.971279	0.911857
38	0.985915	0.967949	0.971279	0.911857
39	0.985915	0.971154	0.97389	0.919178
40	0.971831	0.967949	0.968668	0.902573
41	0.985915	0.971154	0.97389	0.919178
42	0.985915	0.967949	0.971279	0.911857
43	0.985915	0.971154	0.97389	0.919178
44	0.985915	0.971154	0.97389	0.919178
45	0.985915	0.971154	0.97389	0.919178
46	1	0.961538	0.968668	0.906929
47	1	0.967949	0.97389	0.921113
48	0.985915	0.967949	0.971279	0.911857
49	0.971831	0.964744	0.966057	0.895329
50	0.985915	0.971154	0.97389	0.919178
51	0.985915	0.967949	0.971279	0.911857
52	0.985915	0.964744	0.968668	0.90466
53	0.985915	0.964744	0.968668	0.90466
54	0.971831	0.967949	0.968668	0.902573
55	0.971831	0.964744	0.966057	0.895329
56	0.971831	0.974359	0.97389	0.917442
57	0.985915	0.964744	0.968668	0.90466
58	0.985915	0.971154	0.97389	0.919178
59	0.985915	0.964744	0.968668	0.90466
60	0.985915	0.974359	0.976501	0.926626
61	0.985915	0.964744	0.968668	0.90466
62	0.985915	0.967949	0.971279	0.911857
63	0.985915	0.967949	0.971279	0.911857
64	0.985915	0.967949	0.971279	0.911857
65	0.985915	0.967949	0.971279	0.911857
66	0.985915	0.971154	0.97389	0.919178
67	0.985915	0.964744	0.968668	0.90466
68	0.985915	0.964744	0.968668	0.90466
69	0.971831	0.971154	0.971279	0.909943
70	0.985915	0.971154	0.97389	0.919178
71	0.985915	0.967949	0.971279	0.911857
72	0.985915	0.967949	0.971279	0.911857
73	0.985915	0.967949	0.971279	0.911857
74	0.985915	0.967949	0.971279	0.911857
75	0.985915	0.967949	0.971279	0.911857
76	0.985915	0.971154	0.97389	0.919178
77	0.985915	0.974359	0.976501	0.926626
78	0.985915	0.971154	0.97389	0.919178
79	0.971831	0.971154	0.971279	0.909943
80	0.985915	0.971154	0.97389	0.919178
81	0.985915	0.971154	0.97389	0.919178
82	0.985915	0.967949	0.971279	0.911857
83	0.971831	0.974359	0.97389	0.917442
84	0.985915	0.967949	0.971279	0.911857
85	0.985915	0.967949	0.971279	0.911857
86	0.985915	0.967949	0.971279	0.911857
87	0.985915	0.971154	0.97389	0.919178
88	0.971831	0.971154	0.971279	0.909943
89	0.985915	0.971154	0.97389	0.919178
90	0.985915	0.971154	0.97389	0.919178
91	0.985915	0.971154	0.97389	0.919178
92	0.985915	0.974359	0.976501	0.926626
93	0.985915	0.967949	0.971279	0.911857
94	0.985915	0.967949	0.971279	0.911857
95	0.985915	0.971154	0.97389	0.919178
96	0.985915	0.967949	0.971279	0.911857
97	0.985915	0.967949	0.971279	0.911857
98	0.985915	0.967949	0.971279	0.911857
99	0.985915	0.971154	0.97389	0.919178
100	0.985915	0.961538	0.966057	0.897583
101	0.985915	0.967949	0.971279	0.911857
102	0.985915	0.964744	0.968668	0.90466
103	0.985915	0.967949	0.971279	0.911857
104	0.985915	0.961538	0.966057	0.897583
105	0.985915	0.974359	0.976501	0.926626
106	0.985915	0.971154	0.97389	0.919178
107	0.985915	0.967949	0.971279	0.911857
108	0.985915	0.967949	0.971279	0.911857
109	0.985915	0.971154	0.97389	0.919178
110	0.971831	0.967949	0.968668	0.902573
111	0.985915	0.964744	0.968668	0.90466
112	0.985915	0.964744	0.968668	0.90466
113	0.985915	0.967949	0.971279	0.911857
114	0.971831	0.967949	0.968668	0.902573
115	0.985915	0.964744	0.968668	0.90466
116	0.985915	0.971154	0.97389	0.919178
117	0.971831	0.964744	0.966057	0.895329
118	0.985915	0.964744	0.968668	0.90466
119	0.985915	0.974359	0.976501	0.926626
120	0.985915	0.967949	0.971279	0.911857
121	0.985915	0.964744	0.968668	0.90466
122	0.985915	0.967949	0.971279	0.911857
123	0.971831	0.967949	0.968668	0.902573
124	0.957746	0.964744	0.963446	0.885968
125	0.985915	0.967949	0.971279	0.911857
126	0.985915	0.974359	0.976501	0.926626
127	0.971831	0.971154	0.971279	0.909943
128	0.985915	0.967949	0.971279	0.911857
129	0.985915	0.967949	0.971279	0.911857
130	0.985915	0.964744	0.968668	0.90466
131	0.985915	0.964744	0.968668	0.90466
132	0.985915	0.967949	0.971279	0.911857
133	0.985915	0.964744	0.968668	0.90466
134	0.985915	0.964744	0.968668	0.90466
135	0.985915	0.967949	0.971279	0.911857
136	0.985915	0.971154	0.97389	0.919178
137	0.985915	0.961538	0.966057	0.897583
138	0.985915	0.967949	0.971279	0.911857
139	0.985915	0.974359	0.976501	0.926626
140	0.985915	0.971154	0.97389	0.919178
141	0.985915	0.967949	0.971279	0.911857
142	0.985915	0.964744	0.968668	0.90466
143	0.985915	0.971154	0.97389	0.919178
144	0.985915	0.964744	0.968668	0.90466
145	0.971831	0.967949	0.968668	0.902573
146	0.985915	0.967949	0.971279	0.911857
147	0.985915	0.967949	0.971279	0.911857
148	0.985915	0.974359	0.976501	0.926626
149	0.985915	0.961538	0.966057	0.897583
150	0.985915	0.967949	0.971279	0.911857
151	0.985915	0.974359	0.976501	0.926626
152	0.985915	0.971154	0.97389	0.919178
153	0.971831	0.974359	0.97389	0.917442
154	0.985915	0.964744	0.968668	0.90466
155	0.985915	0.974359	0.976501	0.926626
156	0.985915	0.971154	0.97389	0.919178
157	0.985915	0.967949	0.971279	0.911857
158	0.985915	0.967949	0.971279	0.911857
159	0.985915	0.977564	0.979112	0.934207
160	0.971831	0.967949	0.968668	0.902573
161	0.985915	0.971154	0.97389	0.919178
162	0.985915	0.961538	0.966057	0.897583
163	0.971831	0.977564	0.976501	0.925076
164	0.957746	0.967949	0.966057	0.893259
165	0.985915	0.971154	0.97389	0.919178
166	0.971831	0.974359	0.97389	0.917442
167	0.985915	0.971154	0.97389	0.919178
168	0.985915	0.971154	0.97389	0.919178
169	0.971831	0.964744	0.966057	0.895329
170	0.985915	0.967949	0.971279	0.911857
171	0.985915	0.967949	0.971279	0.911857
172	0.985915	0.967949	0.971279	0.911857
173	0.985915	0.967949	0.971279	0.911857
174	0.985915	0.967949	0.971279	0.911857
175	0.985915	0.971154	0.97389	0.919178
176	1	0.967949	0.97389	0.921113
177	0.985915	0.971154	0.97389	0.919178
178	0.985915	0.964744	0.968668	0.90466
179	0.971831	0.974359	0.97389	0.917442
180	0.985915	0.964744	0.968668	0.90466
181	0.985915	0.964744	0.968668	0.90466
182	0.985915	0.961538	0.966057	0.897583
183	1	0.971154	0.976501	0.928385
184	0.985915	0.964744	0.968668	0.90466
185	0.985915	0.964744	0.968668	0.90466
186	0.985915	0.971154	0.97389	0.919178
187	0.971831	0.967949	0.968668	0.902573
188	0.985915	0.967949	0.971279	0.911857
189	0.957746	0.974359	0.971279	0.908229
190	0.985915	0.971154	0.97389	0.919178
191	0.971831	0.971154	0.971279	0.909943
192	0.985915	0.971154	0.97389	0.919178
193	0.985915	0.971154	0.97389	0.919178
194	0.985915	0.967949	0.971279	0.911857
195	1	0.971154	0.976501	0.928385
196	0.985915	0.964744	0.968668	0.90466
197	0.971831	0.971154	0.971279	0.909943
198	0.985915	0.964744	0.968668	0.90466
199	0.985915	0.971154	0.97389	0.919178
200	0.985915	0.971154	0.97389	0.919178
201	0.971831	0.967949	0.968668	0.902573
202	0.985915	0.971154	0.97389	0.919178
203	0.985915	0.964744	0.968668	0.90466
204	0.985915	0.971154	0.97389	0.919178
205	0.971831	0.977564	0.976501	0.925076
206	0.971831	0.977564	0.976501	0.925076
207	0.985915	0.974359	0.976501	0.926626
208	0.971831	0.971154	0.971279	0.909943
209	0.985915	0.971154	0.97389	0.919178
210	0.971831	0.964744	0.966057	0.895329
211	0.985915	0.967949	0.971279	0.911857
212	0.985915	0.967949	0.971279	0.911857
213	0.971831	0.967949	0.968668	0.902573
214	0.985915	0.974359	0.976501	0.926626
215	0.985915	0.974359	0.976501	0.926626
216	0.971831	0.971154	0.971279	0.909943
217	0.971831	0.971154	0.971279	0.909943
218	0.985915	0.971154	0.97389	0.919178
219	0.985915	0.971154	0.97389	0.919178
220	0.971831	0.971154	0.971279	0.909943
221	0.971831	0.977564	0.976501	0.925076
222	0.971831	0.967949	0.968668	0.902573
223	0.985915	0.974359	0.976501	0.926626
224	1	0.967949	0.97389	0.921113
225	0.971831	0.974359	0.97389	0.917442
226	0.985915	0.967949	0.971279	0.911857
227	0.971831	0.971154	0.971279	0.909943
228	0.985915	0.967949	0.971279	0.911857
229	0.971831	0.974359	0.97389	0.917442
230	0.971831	0.974359	0.97389	0.917442
231	0.985915	0.971154	0.97389	0.919178
232	0.971831	0.977564	0.976501	0.925076
233	0.985915	0.974359	0.976501	0.926626
234	0.985915	0.971154	0.97389	0.919178
235	0.985915	0.974359	0.976501	0.926626
236	0.971831	0.977564	0.976501	0.925076
237	0.943662	0.967949	0.963446	0.883914

## Sheet: RIPPER
Number of features	SN	SP	ACC	MCC
1	0.887324	0.887821	0.887728	0.690325
2	0.901408	0.919872	0.916449	0.755665
3	0.957746	0.958333	0.958225	0.871754
4	0.957746	0.955128	0.955614	0.864823
5	0.971831	0.961538	0.963446	0.888207
6	0.929577	0.958333	0.953003	0.852757
7	0.985915	0.961538	0.966057	0.897583
8	0.957746	0.974359	0.971279	0.908229
9	0.957746	0.964744	0.963446	0.885968
10	0.985915	0.951923	0.958225	0.877035
11	0.985915	0.955128	0.960836	0.883774
12	0.971831	0.967949	0.968668	0.902573
13	0.943662	0.955128	0.953003	0.855301
14	0.943662	0.967949	0.963446	0.883914
15	0.985915	0.961538	0.966057	0.897583
16	0.957746	0.974359	0.971279	0.908229
17	0.957746	0.951923	0.953003	0.858006
18	1	0.964744	0.971279	0.913962
19	0.971831	0.961538	0.963446	0.888207
20	0.971831	0.964744	0.966057	0.895329
21	0.985915	0.967949	0.971279	0.911857
22	0.971831	0.961538	0.963446	0.888207
23	0.943662	0.967949	0.963446	0.883914
24	0.957746	0.974359	0.971279	0.908229
25	0.957746	0.961538	0.960836	0.878801
26	0.943662	0.967949	0.963446	0.883914
27	0.957746	0.967949	0.966057	0.893259
28	0.957746	0.958333	0.958225	0.871754
29	0.957746	0.955128	0.955614	0.864823
30	0.957746	0.961538	0.960836	0.878801
31	0.985915	0.967949	0.971279	0.911857
32	0.943662	0.964744	0.960836	0.876575
33	0.929577	0.964744	0.958225	0.867149
34	0.943662	0.951923	0.950392	0.848444
35	0.943662	0.967949	0.963446	0.883914
36	0.957746	0.964744	0.963446	0.885968
37	0.957746	0.955128	0.955614	0.864823
38	0.985915	0.980769	0.981723	0.941923
39	0.957746	0.967949	0.966057	0.893259
40	0.887324	0.961538	0.947781	0.831262
41	0.901408	0.971154	0.958225	0.863298
42	0.957746	0.964744	0.963446	0.885968
43	0.929577	0.964744	0.958225	0.867149
44	0.929577	0.961538	0.955614	0.859891
45	0.971831	0.964744	0.966057	0.895329
46	0.971831	0.974359	0.97389	0.917442
47	0.929577	0.971154	0.963446	0.882055
48	0.929577	0.974359	0.966057	0.889712
49	0.887324	0.971154	0.955614	0.853865
50	0.887324	0.974359	0.958225	0.861683
51	0.943662	0.961538	0.958225	0.869362
52	0.943662	0.971154	0.966057	0.891383
53	0.957746	0.961538	0.960836	0.878801
54	0.943662	0.967949	0.963446	0.883914
55	1	0.958333	0.966057	0.900011
56	0.943662	0.967949	0.963446	0.883914
57	0.901408	0.967949	0.955614	0.855677
58	0.943662	0.961538	0.958225	0.869362
59	0.985915	0.964744	0.968668	0.90466
60	0.915493	0.967949	0.958225	0.865124
61	0.929577	0.967949	0.960836	0.874536
62	0.957746	0.964744	0.963446	0.885968
63	0.929577	0.974359	0.966057	0.889712
64	0.915493	0.967949	0.958225	0.865124
65	0.929577	0.964744	0.958225	0.867149
66	0.943662	0.961538	0.958225	0.869362
67	0.943662	0.971154	0.966057	0.891383
68	0.943662	0.961538	0.958225	0.869362
69	0.943662	0.971154	0.966057	0.891383
70	0.943662	0.958333	0.955614	0.862272
71	0.929577	0.977564	0.968668	0.89751
72	0.943662	0.961538	0.958225	0.869362
73	0.915493	0.974359	0.963446	0.880404
74	0.929577	0.974359	0.966057	0.889712
75	0.929577	0.961538	0.955614	0.859891
76	0.859155	0.964744	0.94517	0.819471
77	0.943662	0.964744	0.960836	0.876575
78	0.901408	0.967949	0.955614	0.855677
79	0.943662	0.964744	0.960836	0.876575
80	0.943662	0.964744	0.960836	0.876575
81	0.943662	0.964744	0.960836	0.876575
82	0.915493	0.961538	0.953003	0.850385
83	0.943662	0.964744	0.960836	0.876575
84	0.943662	0.967949	0.963446	0.883914
85	0.915493	0.971154	0.960836	0.872694
86	0.957746	0.955128	0.955614	0.864823
87	0.943662	0.974359	0.968668	0.898986
88	0.943662	0.958333	0.955614	0.862272
89	0.929577	0.974359	0.966057	0.889712
90	0.929577	0.971154	0.963446	0.882055
91	1	0.961538	0.968668	0.906929
92	0.915493	0.964744	0.955614	0.857689
93	0.915493	0.961538	0.953003	0.850385
94	0.957746	0.967949	0.966057	0.893259
95	0.943662	0.961538	0.958225	0.869362
96	0.929577	0.967949	0.960836	0.874536
97	0.943662	0.961538	0.958225	0.869362
98	0.943662	0.961538	0.958225	0.869362
99	0.943662	0.967949	0.963446	0.883914
100	0.929577	0.961538	0.955614	0.859891
101	0.971831	0.961538	0.963446	0.888207
102	0.957746	0.964744	0.963446	0.885968
103	0.971831	0.971154	0.971279	0.909943
104	0.957746	0.955128	0.955614	0.864823
105	0.915493	0.971154	0.960836	0.872694
106	0.943662	0.967949	0.963446	0.883914
107	0.957746	0.958333	0.958225	0.871754
108	0.971831	0.951923	0.955614	0.867536
109	0.929577	0.964744	0.958225	0.867149
110	0.943662	0.967949	0.963446	0.883914
111	0.901408	0.977564	0.963446	0.878973
112	0.943662	0.955128	0.953003	0.855301
113	0.901408	0.964744	0.953003	0.848193
114	0.859155	0.974359	0.953003	0.842811
115	0.943662	0.971154	0.966057	0.891383
116	0.943662	0.958333	0.955614	0.862272
117	0.887324	0.961538	0.947781	0.831262
118	0.929577	0.971154	0.963446	0.882055
119	0.957746	0.964744	0.963446	0.885968
120	0.929577	0.967949	0.960836	0.874536
121	0.859155	0.967949	0.947781	0.827104
122	0.943662	0.958333	0.955614	0.862272
123	0.943662	0.967949	0.963446	0.883914
124	0.943662	0.955128	0.953003	0.855301
125	0.971831	0.951923	0.955614	0.867536
126	0.929577	0.955128	0.950392	0.845744
127	0.929577	0.964744	0.958225	0.867149
128	0.943662	0.961538	0.958225	0.869362
129	0.873239	0.971154	0.953003	0.844393
130	0.873239	0.955128	0.939948	0.807149
131	0.943662	0.961538	0.958225	0.869362
132	0.971831	0.964744	0.966057	0.895329
133	0.929577	0.958333	0.953003	0.852757
134	0.957746	0.958333	0.958225	0.871754
135	0.929577	0.967949	0.960836	0.874536
136	0.943662	0.958333	0.955614	0.862272
137	0.971831	0.961538	0.963446	0.888207
138	0.943662	0.961538	0.958225	0.869362
139	0.957746	0.967949	0.966057	0.893259
140	0.957746	0.964744	0.963446	0.885968
141	0.957746	0.967949	0.966057	0.893259
142	0.915493	0.967949	0.958225	0.865124
143	0.971831	0.967949	0.968668	0.902573
144	0.985915	0.967949	0.971279	0.911857
145	0.929577	0.964744	0.958225	0.867149
146	0.943662	0.961538	0.958225	0.869362
147	0.943662	0.967949	0.963446	0.883914
148	0.915493	0.967949	0.958225	0.865124
149	0.957746	0.967949	0.966057	0.893259
150	0.929577	0.977564	0.968668	0.89751
151	0.915493	0.971154	0.960836	0.872694
152	0.929577	0.971154	0.963446	0.882055
153	0.957746	0.967949	0.966057	0.893259
154	0.915493	0.967949	0.958225	0.865124
155	0.929577	0.967949	0.960836	0.874536
156	0.915493	0.967949	0.958225	0.865124
157	0.957746	0.971154	0.968668	0.900678
158	0.915493	0.967949	0.958225	0.865124
159	0.929577	0.964744	0.958225	0.867149
160	0.929577	0.964744	0.958225	0.867149
161	0.929577	0.964744	0.958225	0.867149
162	0.901408	0.971154	0.958225	0.863298
163	0.929577	0.964744	0.958225	0.867149
164	0.943662	0.964744	0.960836	0.876575
165	0.929577	0.971154	0.963446	0.882055
166	0.943662	0.971154	0.966057	0.891383
167	0.929577	0.974359	0.966057	0.889712
168	0.957746	0.964744	0.963446	0.885968
169	0.943662	0.961538	0.958225	0.869362
170	0.957746	0.961538	0.960836	0.878801
171	0.971831	0.967949	0.968668	0.902573
172	0.971831	0.967949	0.968668	0.902573
173	0.929577	0.971154	0.963446	0.882055
174	0.929577	0.974359	0.966057	0.889712
175	0.943662	0.948718	0.947781	0.841699
176	0.943662	0.974359	0.968668	0.898986
177	0.929577	0.977564	0.968668	0.89751
178	0.943662	0.955128	0.953003	0.855301
179	0.915493	0.961538	0.953003	0.850385
180	0.915493	0.967949	0.958225	0.865124
181	0.985915	0.958333	0.963446	0.890622
182	0.943662	0.955128	0.953003	0.855301
183	0.915493	0.974359	0.963446	0.880404
184	0.971831	0.967949	0.968668	0.902573
185	0.915493	0.961538	0.953003	0.850385
186	0.971831	0.967949	0.968668	0.902573
187	0.929577	0.967949	0.960836	0.874536
188	0.943662	0.958333	0.955614	0.862272
189	0.971831	0.967949	0.968668	0.902573
190	0.985915	0.961538	0.966057	0.897583
191	0.971831	0.971154	0.971279	0.909943
192	0.957746	0.967949	0.966057	0.893259
193	0.929577	0.971154	0.963446	0.882055
194	0.929577	0.961538	0.955614	0.859891
195	0.873239	0.967949	0.950392	0.836668
196	0.957746	0.971154	0.968668	0.900678
197	0.901408	0.955128	0.94517	0.826523
198	0.957746	0.967949	0.966057	0.893259
199	0.901408	0.971154	0.958225	0.863298
200	0.971831	0.964744	0.966057	0.895329
201	0.957746	0.964744	0.963446	0.885968
202	0.929577	0.961538	0.955614	0.859891
203	0.915493	0.951923	0.94517	0.829216
204	0.915493	0.977564	0.966057	0.888258
205	0.929577	0.971154	0.963446	0.882055
206	0.929577	0.958333	0.953003	0.852757
207	0.957746	0.955128	0.955614	0.864823
208	0.943662	0.964744	0.960836	0.876575
209	0.901408	0.958333	0.947781	0.833621
210	0.915493	0.967949	0.958225	0.865124
211	0.887324	0.961538	0.947781	0.831262
212	0.929577	0.967949	0.960836	0.874536
213	0.915493	0.961538	0.953003	0.850385
214	0.901408	0.971154	0.958225	0.863298
215	0.929577	0.964744	0.958225	0.867149
216	0.943662	0.958333	0.955614	0.862272
217	0.901408	0.967949	0.955614	0.855677
218	0.901408	0.958333	0.947781	0.833621
219	0.915493	0.961538	0.953003	0.850385
220	0.915493	0.961538	0.953003	0.850385
221	0.943662	0.964744	0.960836	0.876575
222	0.901408	0.971154	0.958225	0.863298
223	0.915493	0.955128	0.947781	0.836152
224	0.929577	0.964744	0.958225	0.867149
225	0.929577	0.974359	0.966057	0.889712
226	0.915493	0.958333	0.950392	0.843207
227	0.957746	0.964744	0.963446	0.885968
228	0.887324	0.974359	0.958225	0.861683
229	0.957746	0.964744	0.963446	0.885968
230	0.957746	0.958333	0.958225	0.871754
231	0.929577	0.961538	0.955614	0.859891
232	0.887324	0.961538	0.947781	0.831262
233	0.901408	0.958333	0.947781	0.833621
234	0.915493	0.961538	0.953003	0.850385
235	0.971831	0.964744	0.966057	0.895329
236	0.943662	0.951923	0.950392	0.848444
237	0.943662	0.955128	0.953003	0.855301
